# Supplementary material for: Characteristic Microbiomes Correlate with Polyphosphate Accumulation of Marine Sponges in South China Sea Areas
Source: Microorganisms. 2019 Dec 30;8(1):63. doi: 10.3390/microorganisms8010063 (PMC7022310; doi:10.3390/microorganisms8010063)
Supplement: Supplementary file 1 [file microorganisms-08-00063-s001.zip]

Archive with 9 entries (8 files):
- Supplementary Materials/
- Supplementary Materials/figure S1.jpg
- Supplementary Materials/figure S2.jpg
- Supplementary Materials/figure S3.jpg
- Supplementary Materials/figure S4.jpg
- Supplementary Materials/figure S5.jpg
- Supplementary Materials/figure S6.jpg
- Supplementary Materials/figure S7.jpg
- Supplementary Materials/supplementary materials.docx
